# Supplementary material for: From Ethnobotany to Pharmacognosy: A Review of Firmiana colorata
Source: Plants (Basel). 2026 Jun 23;15(13):1936. doi: 10.3390/plants15131936 (PMC13364367; doi:10.3390/plants15131936)
Supplement: Supplementary file 1 [file plants-15-01936-s001.zip]

Archive with 1 entries (1 files):
- plants-4336956-supplementary.pdf
